# Supplementary material for: Gradual Morphological Tuning in Polymer Microspheres via Pickering Emulsion Synthesis: Architecture-Controlled Dye Adsorption and Encapsulation
Source: Int J Mol Sci. 2026 Mar 12;27(6):2591. doi: 10.3390/ijms27062591 (PMC13026523; doi:10.3390/ijms27062591)
Supplement: Supplementary file 1 [file ijms-27-02591-s001.zip]

Archive with 1 entries (1 files):
- ijms-4162188-supplementary.pdf
